# Supplementary material for: RNA binding proteins co-localize with small tau inclusions in tauopathy
Source: Acta Neuropathol Commun. 2018 Aug 1;6:71. doi: 10.1186/s40478-018-0574-5 (PMC6069705; doi:10.1186/s40478-018-0574-5)
Supplement: Supplementary file 2 — Table S1. Mass spectometry data. This table provides quantification of the proteins identified by mass spectrometry, and shows # peptides identified, fold changes and P-values for each protein identified. (XLSX 65 kb) [file 40478_2018_574_MOESM2_ESM.xlsx]

## Sheet: Sheet1
**Spectral counts normalized to hMAPT = 1000		Unactivated h(P301L) Tau Control				Activated h(P301L) Tau Tg4510				Unactivated h(P301L) Tau Control				Activated h(P301L) Tau Tg4510
		#13	#14	#15	#16	#17	#18	#19	#20	#13	#14	#15	#16	#17	#18	#19	#20
Protein Name (277)	Gene ID	# peptides detected								# peptides detected (normalized to MAPT=1000)								Contl (Avg)	Tg (Avg)	Fold Change (Tg:Cntl)	P Value
Actin-related protein 2	Actr2	1	0	1	0	0	0	0	0	52.6316	0	58.8235	0	0	0	0	0	27.8638	0	0	0.134964
Isoform 18 of Disintegrin and metalloproteinase domain-containing protein 22	Adam22	2	1	2	0	0	0	0	0	105.263	83.3333	117.647	0	0	0	0	0	76.5609	0	0	0.0276789
Aldose reductase	Akr1b1	1	1	0	0	0	0	0	0	52.6316	83.3333	0	0	0	0	0	0	33.9912	0	0	0.150043
Isoform A1-III of V-type proton ATPase 116 kDa subunit a isoform 1	Atp6v0a1	2	1	1	0	0	0	0	0	105.263	83.3333	58.8235	0	0	0	0	0	61.855	0	0	0.0343918
Adenylyl cyclase-associated protein 1	Cap1	2	1	1	0	0	0	0	0	105.263	83.3333	58.8235	0	0	0	0	0	61.855	0	0	0.0343918
Contactin-1	Cntn1	1	1	1	0	0	0	0	0	52.6316	83.3333	58.8235	0	0	0	0	0	48.6971	0	0	0.0321084
Drebrin	Dbn1	1	1	0	0	0	0	0	0	52.6316	83.3333	0	0	0	0	0	0	33.9912	0	0	0.150043
Isoform 2 of Probable ATP-dependent RNA helicase DDX17	Ddx17	0	2	3	2	0	0	0	0	0	166.667	176.471	117.647	0	0	0	0	115.196	0	0	0.0293902
Erlin-2	Erlin2	1	1	0	0	0	0	0	0	52.6316	83.3333	0	0	0	0	0	0	33.9912	0	0	0.150043
Electron transfer flavoprotein subunit alpha, mitochondrial	Etfa	1	0	1	0	0	0	0	0	52.6316	0	58.8235	0	0	0	0	0	27.8638	0	0	0.134964
Isoform Cytoplasmic of Fumarate hydratase, mitochondrial	Fh	1	0	0	1	0	0	0	0	52.6316	0	0	58.8235	0	0	0	0	27.8638	0	0	0.134964
Fascin	Fscn1	2	0	1	0	0	0	0	0	105.263	0	58.8235	0	0	0	0	0	41.0217	0	0	0.158953
Rab GDP dissociation inhibitor alpha	Gdi1	3	1	0	0	0	0	0	0	157.895	83.3333	0	0	0	0	0	0	60.307	0	0	0.163598
Guanine nucleotide-binding protein subunit alpha-11	Gna11	2	1	0	0	0	0	0	0	105.263	83.3333	0	0	0	0	0	0	47.1491	0	0	0.138292
Guanine nucleotide-binding protein G(q) subunit alpha	Gnaq	2	2	1	0	0	0	0	0	105.263	166.667	58.8235	0	0	0	0	0	82.6883	0	0	0.0577483
Isoform 2 of Guanine nucleotide-binding protein subunit beta-5	Gnb5	1	1	1	0	0	0	0	0	52.6316	83.3333	58.8235	0	0	0	0	0	48.6971	0	0	0.0321084
Glucose-6-phosphate isomerase	Gpi	2	1	0	1	0	0	0	0	105.263	83.3333	0	58.8235	0	0	0	0	61.855	0	0	0.0343918
Histone H2A	H2afz	0	1	1	0	0	0	0	0	0	83.3333	58.8235	0	0	0	0	0	35.5392	0	0	0.143413
Histone H4	Hist1h4a	0	1	0	4	0	0	0	0	0	83.3333	0	235.294	0	0	0	0	79.6569	0	0	0.201031
Homer protein homolog 1	Homer1	0	1	1	0	0	0	0	0	0	83.3333	58.8235	0	0	0	0	0	35.5392	0	0	0.143413
Hypoxanthine-guanine phosphoribosyltransferase	Hprt1	2	0	2	0	0	0	0	0	105.263	0	117.647	0	0	0	0	0	55.7276	0	0	0.134964
Isoform 2 of Isocitrate dehydrogenase [NAD] subunit alpha, mitochondrial	Idh3a	0	0	1	1	0	0	0	0	0	0	58.8235	58.8235	0	0	0	0	29.4118	0	0	0.133975
Isoform S-MAG of Myelin-associated glycoprotein	Mag	1	0	1	0	0	0	0	0	52.6316	0	58.8235	0	0	0	0	0	27.8638	0	0	0.134964
Cytochrome b	Mt-Cyb	1	1	0	0	0	0	0	0	52.6316	83.3333	0	0	0	0	0	0	33.9912	0	0	0.150043
NADH dehydrogenase [ubiquinone] 1 alpha subcomplex subunit 12	Ndufa12	1	1	1	0	0	0	0	0	52.6316	83.3333	58.8235	0	0	0	0	0	48.6971	0	0	0.0321084
NADH dehydrogenase [ubiquinone] 1 alpha subcomplex subunit 7	Ndufa7	1	0	1	0	0	0	0	0	52.6316	0	58.8235	0	0	0	0	0	27.8638	0	0	0.134964
NADH dehydrogenase [ubiquinone] 1 beta subcomplex subunit 4	Ndufb4	1	0	1	0	0	0	0	0	52.6316	0	58.8235	0	0	0	0	0	27.8638	0	0	0.134964
NADH dehydrogenase [ubiquinone] iron-sulfur protein 7, mitochondrial	Ndufs7	1	1	1	0	0	0	0	0	52.6316	83.3333	58.8235	0	0	0	0	0	48.6971	0	0	0.0321084
NADH dehydrogenase [ubiquinone] flavoprotein 1, mitochondrial	Ndufv1	1	0	2	1	0	0	0	0	52.6316	0	117.647	58.8235	0	0	0	0	57.2755	0	0	0.0547614
NEDD8 ultimate buster 1	Nub1	1	0	0	1	0	0	0	0	52.6316	0	0	58.8235	0	0	0	0	27.8638	0	0	0.134964
Succinyl-CoA:3-ketoacid-coenzyme A transferase	Oxct1	1	1	1	1	0	0	0	0	52.6316	83.3333	58.8235	58.8235	0	0	0	0	63.403	0	0	8.63428e-05
Poly A binding protein, cytoplasmic 2	Pabpc2	1	1	2	0	0	0	0	0	52.6316	83.3333	117.647	0	0	0	0	0	63.403	0	0	0.0440657
Protein kinase C and casein kinase substrate in neurons protein 1	Pacsin1	1	0	2	1	0	0	0	0	52.6316	0	117.647	58.8235	0	0	0	0	57.2755	0	0	0.0547614
Isoform 2 of Poly(rC)-binding protein 2	Pcbp2	1	0	1	0	0	0	0	0	52.6316	0	58.8235	0	0	0	0	0	27.8638	0	0	0.134964
Propionyl-CoA carboxylase beta chain, mitochondrial	Pccb	1	2	0	0	0	0	0	0	52.6316	166.667	0	0	0	0	0	0	54.8246	0	0	0.212365
28 kDa heat- and acid-stable phosphoprotein	Pdap1	0	1	2	0	0	0	0	0	0	83.3333	117.647	0	0	0	0	0	50.2451	0	0	0.143232
Pyruvate dehydrogenase E1 component subunit beta, mitochondrial	Pdhb	3	1	2	0	0	0	0	0	157.895	83.3333	117.647	0	0	0	0	0	89.7188	0	0	0.0368739
D-3-phosphoglycerate dehydrogenase	Phgdh	1	1	1	0	0	0	0	0	52.6316	83.3333	58.8235	0	0	0	0	0	48.6971	0	0	0.0321084
Peptidyl-prolyl cis-trans isomerase B	Ppib	1	0	1	0	0	0	0	0	52.6316	0	58.8235	0	0	0	0	0	27.8638	0	0	0.134964
Major prion protein	Prnp	1	1	1	1	0	0	0	0	52.6316	83.3333	58.8235	58.8235	0	0	0	0	63.403	0	0	8.63428e-05
Proteasome subunit alpha type-6	Psma6	1	1	1	0	0	0	0	0	52.6316	83.3333	58.8235	0	0	0	0	0	48.6971	0	0	0.0321084
Ras-related protein Rab-5C	Rab5c	0	2	1	0	0	0	0	0	0	166.667	58.8235	0	0	0	0	0	56.3725	0	0	0.201374
60S ribosomal protein L12	Rpl12	0	1	3	0	0	0	0	0	0	83.3333	176.471	0	0	0	0	0	64.951	0	0	0.173334
60S ribosomal protein L26	Rpl26	1	0	1	0	0	0	0	0	52.6316	0	58.8235	0	0	0	0	0	27.8638	0	0	0.134964
60S ribosomal protein L30	Rpl30	0	0	1	1	0	0	0	0	0	0	58.8235	58.8235	0	0	0	0	29.4118	0	0	0.133975
60S ribosomal protein L8	Rpl8	1	0	1	0	0	0	0	0	52.6316	0	58.8235	0	0	0	0	0	27.8638	0	0	0.134964
60S acidic ribosomal protein P0	Rplp0	0	1	0	1	0	0	0	0	0	83.3333	0	58.8235	0	0	0	0	35.5392	0	0	0.143413
SH3-containing GRB2-like protein 3-interacting protein 1	Sgip1	1	0	1	0	0	0	0	0	52.6316	0	58.8235	0	0	0	0	0	27.8638	0	0	0.134964
Synaptosomal-associated protein 25	Snap25	3	3	1	1	0	0	0	0	157.895	250	58.8235	58.8235	0	0	0	0	131.385	0	0	0.0287547
Small nuclear ribonucleoprotein Sm D1	Snrpd1	1	0	0	1	0	0	0	0	52.6316	0	0	58.8235	0	0	0	0	27.8638	0	0	0.134964
Small nuclear ribonucleoprotein G	Snrpg	1	1	1	0	0	0	0	0	52.6316	83.3333	58.8235	0	0	0	0	0	48.6971	0	0	0.0321084
Superoxide dismutase [Mn], mitochondrial	Sod2	1	0	0	1	0	0	0	0	52.6316	0	0	58.8235	0	0	0	0	27.8638	0	0	0.134964
Signal recognition particle subunit SRP72	Srp72	1	0	1	0	0	0	0	0	52.6316	0	58.8235	0	0	0	0	0	27.8638	0	0	0.134964
Serine/arginine-rich splicing factor 6	Srsf6	1	0	4	0	0	0	0	0	52.6316	0	235.294	0	0	0	0	0	71.9814	0	0	0.244788
Syntaxin-1A	Stx1a	2	1	2	0	0	0	0	0	105.263	83.3333	117.647	0	0	0	0	0	76.5609	0	0	0.0276789
Transketolase	Tkt	1	1	0	0	0	0	0	0	52.6316	83.3333	0	0	0	0	0	0	33.9912	0	0	0.150043
Isoform 2 of Ubiquitin-associated protein 2-like	Ubap2l	2	1	1	0	0	0	0	0	105.263	83.3333	58.8235	0	0	0	0	0	61.855	0	0	0.0343918
WD repeat-containing protein 1	Wdr1	1	1	3	1	0	0	0	0	52.6316	83.3333	176.471	58.8235	0	0	0	0	92.8148	0	0	0.0177264
Phosphoglycerate mutase 1	Pgam1	4	3	5	2	1	0	0	0	210.526	250	294.118	117.647	29.4118	0	0	0	218.073	7.35294	0.0337178	0.00151022
Phosphoglycerate kinase 1	Pgk1	4	3	3	4	0	0	1	0	210.526	250	176.471	235.294	0	0	32.2581	0	218.073	8.06452	0.0369809	2.38257e-05
Isoform 2 of 4-aminobutyrate aminotransferase, mitochondrial	Abat	3	2	3	1	0	0	1	0	157.895	166.667	176.471	58.8235	0	0	32.2581	0	139.964	8.06452	0.0576186	0.00357121
Heterogeneous nuclear ribonucleoprotein L	Hnrnpl	1	2	3	1	1	0	0	0	52.6316	166.667	176.471	58.8235	29.4118	0	0	0	113.648	7.35294	0.0646992	0.0211951
Prohibitin	Phb	2	1	2	2	0	1	0	0	105.263	83.3333	117.647	117.647	0	30.303	0	0	105.973	7.57576	0.0714879	0.000113743
ATP synthase F(0) complex subunit B1, mitochondrial	Atp5f1	1	2	1	1	0	1	0	0	52.6316	166.667	58.8235	58.8235	0	30.303	0	0	84.2363	7.57576	0.0899346	0.0362388
Serine/threonine-protein phosphatase PP1-gamma catalytic subunit	Ppp1cc	3	0	1	1	1	0	0	0	157.895	0	58.8235	58.8235	29.4118	0	0	0	68.8854	7.35294	0.106742	0.116463
Heterogeneous nuclear ribonucleoprotein R	Hnrnpr	4	0	3	0	0	0	0	1	210.526	0	176.471	0	0	0	0	43.4783	96.7492	10.8696	0.112348	0.18478
DnaJ homolog subfamily A member 1	Dnaja1	2	1	1	0	0	1	0	0	105.263	83.3333	58.8235	0	0	30.303	0	0	61.855	7.57576	0.122476	0.0637887
Isoform I of Septin-6	Sept6	2	0	2	0	1	0	0	0	105.263	0	117.647	0	29.4118	0	0	0	55.7276	7.35294	0.131944	0.194202
Carbonic anhydrase 2	Ca2	2	0	2	0	0	0	1	0	105.263	0	117.647	0	0	0	32.2581	0	55.7276	8.06452	0.144713	0.201894
Nucleolin	Ncl	0	2	2	0	0	0	0	1	0	166.667	117.647	0	0	0	0	43.4783	71.0784	10.8696	0.152924	0.216675
Ubiquitin thioesterase OTUB1	Otub1	1	1	1	0	0	1	0	0	52.6316	83.3333	58.8235	0	0	30.303	0	0	48.6971	7.57576	0.155569	0.0748032
Zinc finger Ran-binding domain-containing protein 2	Zranb2	3	1	2	0	1	1	0	0	157.895	83.3333	117.647	0	29.4118	30.303	0	0	89.7188	14.9287	0.166394	0.0742558
Cytochrome c oxidase subunit 2	Mtco2	2	1	3	3	1	1	1	0	105.263	83.3333	176.471	176.471	29.4118	30.303	32.2581	0	135.384	22.9932	0.169836	0.00439312
Succinate dehydrogenase [ubiquinone] flavoprotein subunit, mitochondrial	Sdha	4	2	4	3	2	0	1	1	210.526	166.667	235.294	176.471	58.8235	0	32.2581	43.4783	197.239	33.64	0.170554	0.000185622
Heterogeneous nuclear ribonucleoprotein Q	Syncrip	4	3	3	0	2	2	0	0	210.526	250	176.471	0	58.8235	60.6061	0	0	159.249	29.8574	0.187488	0.0664719
Isoform ISO11 of Fragile X mental retardation protein 1 homolog	Fmr1	1	0	3	0	0	0	0	1	52.6316	0	176.471	0	0	0	0	43.4783	57.2755	10.8696	0.189777	0.322154
V-type proton ATPase subunit E 1	Atp6v1e1	2	0	0	1	0	0	1	0	105.263	0	0	58.8235	0	0	32.2581	0	41.0217	8.06452	0.196592	0.2641
Glycerol-3-phosphate dehydrogenase, mitochondrial	Gpd2	4	2	2	0	1	1	0	1	210.526	166.667	117.647	0	29.4118	30.303	0	43.4783	123.71	25.7983	0.208538	0.0789031
Peroxiredoxin-6	Prdx6	2	0	2	1	1	1	0	0	105.263	0	117.647	58.8235	29.4118	30.303	0	0	70.4334	14.9287	0.211955	0.0950208
3-ketoacyl-CoA thiolase, mitochondrial	Acaa2	1	1	0	0	1	0	0	0	52.6316	83.3333	0	0	29.4118	0	0	0	33.9912	7.35294	0.216319	0.269013
Coiled-coil-helix-coiled-coil-helix domain-containing protein 6, mitochondrial	Chchd6	1	1	0	0	1	0	0	0	52.6316	83.3333	0	0	29.4118	0	0	0	33.9912	7.35294	0.216319	0.269013
Small nuclear ribonucleoprotein Sm D2	Snrpd2	0	1	2	0	0	0	0	1	0	83.3333	117.647	0	0	0	0	43.4783	50.2451	10.8696	0.216331	0.26135
CB1 cannabinoid receptor-interacting protein 1	Cnrip1	1	1	0	1	0	0	0	1	52.6316	83.3333	0	58.8235	0	0	0	43.4783	48.6971	10.8696	0.223208	0.116395
Ubiquitin-like modifier-activating enzyme 1	Uba1	1	1	1	0	0	0	0	1	52.6316	83.3333	58.8235	0	0	0	0	43.4783	48.6971	10.8696	0.223208	0.116395
Pyruvate dehydrogenase protein X component, mitochondrial	Pdhx	1	1	0	0	0	0	1	0	52.6316	83.3333	0	0	0	0	32.2581	0	33.9912	8.06452	0.237253	0.285655
Sodium- and chloride-dependent GABA transporter 1	Slc6a1	1	0	1	0	1	0	0	0	52.6316	0	58.8235	0	29.4118	0	0	0	27.8638	7.35294	0.263889	0.291384
T-complex protein 1 subunit beta	Cct2	1	0	1	0	0	1	0	0	52.6316	0	58.8235	0	0	30.303	0	0	27.8638	7.57576	0.271886	0.298482
Guanine nucleotide-binding protein G(z) subunit alpha	Gnaz	1	0	1	0	0	1	0	0	52.6316	0	58.8235	0	0	30.303	0	0	27.8638	7.57576	0.271886	0.298482
Serine/arginine-rich splicing factor 2	Srsf2	2	2	1	0	1	2	0	0	105.263	166.667	58.8235	0	29.4118	60.6061	0	0	82.6883	22.5045	0.27216	0.165908
Arginase-1	Arg1	0	0	1	1	0	0	1	0	0	0	58.8235	58.8235	0	0	32.2581	0	29.4118	8.06452	0.274194	0.29945
Actin, alpha cardiac muscle 1	Actc1	7	0	0	5	0	6	0	0	368.421	0	0	294.118	0	181.818	0	0	165.635	45.4545	0.274427	0.304131
Prohibitin-2	Phb2	4	3	1	2	2	3	1	0	210.526	250	58.8235	117.647	58.8235	90.9091	32.2581	0	159.249	45.4977	0.285701	0.0539713
Eukaryotic initiation factor 4A-II	Eif4a2	1	2	2	2	2	1	0	1	52.6316	166.667	117.647	117.647	58.8235	30.303	0	43.4783	113.648	33.1512	0.291701	0.0229353
Ubiquitin carboxyl-terminal hydrolase isozyme L1	Uchl1	2	1	1	1	1	1	1	0	105.263	83.3333	58.8235	58.8235	29.4118	30.303	32.2581	0	76.5609	22.9932	0.300326	0.00754631
Isoform 2 of AP2-associated protein kinase 1	Aak1	1	1	0	0	0	0	0	1	52.6316	83.3333	0	0	0	0	0	43.4783	33.9912	10.8696	0.319776	0.35921
Heterogeneous nuclear ribonucleoprotein U-like protein 2	Hnrnpul2	1	1	0	0	0	0	0	1	52.6316	83.3333	0	0	0	0	0	43.4783	33.9912	10.8696	0.319776	0.35921
Ras-related protein Rab-10	Rab10	1	0	2	1	0	0	1	1	52.6316	0	117.647	58.8235	0	0	32.2581	43.4783	57.2755	18.9341	0.330579	0.198527
Heterogeneous nuclear ribonucleoprotein K	Hnrnpk	4	2	3	0	2	2	2	0	210.526	166.667	176.471	0	58.8235	60.6061	64.5161	0	138.416	45.9864	0.332234	0.111289
Atlastin-1	Atl1	1	3	1	0	3	0	1	0	52.6316	250	58.8235	0	88.2353	0	32.2581	0	90.3638	30.1233	0.333356	0.343906
14-3-3 protein gamma	Ywhag	1	2	4	3	1	6	0	0	52.6316	166.667	235.294	176.471	29.4118	181.818	0	0	157.766	52.8075	0.334721	0.119939
60S ribosomal protein L31	Rpl31	1	1	1	1	0	0	0	2	52.6316	83.3333	58.8235	58.8235	0	0	0	86.9565	63.403	21.7391	0.342872	0.117135
Dihydrolipoyllysine-residue acetyltransferase component of pyruvate dehydrogenase complex, mitochondrial	Dlat	1	1	1	2	0	0	2	1	52.6316	83.3333	58.8235	117.647	0	0	64.5161	43.4783	78.1089	26.9986	0.345653	0.0582272
AP-2 complex subunit mu	Ap2m1	1	3	3	1	3	1	1	1	52.6316	250	176.471	58.8235	88.2353	30.303	32.2581	43.4783	134.481	48.5687	0.361155	0.135093
Dynein light chain 1, cytoplasmic	Dynll1	0	0	1	1	0	0	0	1	0	0	58.8235	58.8235	0	0	0	43.4783	29.4118	10.8696	0.369565	0.393217
Septin-8	Sept8	1	1	1	0	1	0	0	1	52.6316	83.3333	58.8235	0	29.4118	0	0	43.4783	48.6971	18.2225	0.374201	0.190431
Solute carrier family 2, facilitated glucose transporter member 3	Slc2a3	1	2	1	0	1	0	1	1	52.6316	166.667	58.8235	0	29.4118	0	32.2581	43.4783	69.5304	26.287	0.378065	0.277011
Mitochondrial 2-oxoglutarate/malate carrier protein	Slc25a11	0	1	1	0	2	0	0	0	0	83.3333	58.8235	0	58.8235	0	0	0	35.5392	14.7059	0.413793	0.449118
Actin-related protein 2/3 complex subunit 4	Arpc4	2	1	2	1	0	0	2	2	105.263	83.3333	117.647	58.8235	0	0	64.5161	86.9565	91.2668	37.8682	0.414917	0.0840323
Protein RUFY3	Rufy3	2	1	1	0	0	2	0	1	105.263	83.3333	58.8235	0	0	60.6061	0	43.4783	61.855	26.0211	0.420679	0.239427
Glycogen synthase kinase-3 beta	Gsk3b	1	0	1	1	1	0	0	1	52.6316	0	58.8235	58.8235	29.4118	0	0	43.4783	42.5697	18.2225	0.428063	0.223925
14-3-3 protein eta	Ywhah	1	1	3	2	1	3	2	0	52.6316	83.3333	176.471	117.647	29.4118	90.9091	64.5161	0	107.521	46.2092	0.429771	0.114067
Ubiquitin-40S ribosomal protein S27a	Rps27a	0	1	2	0	0	0	0	2	0	83.3333	117.647	0	0	0	0	86.9565	50.2451	21.7391	0.432662	0.469378
Clathrin coat assembly protein AP180	Snap91	2	1	1	1	1	1	1	1	105.263	83.3333	58.8235	58.8235	29.4118	30.303	32.2581	43.4783	76.5609	33.8628	0.442299	0.0104842
T-complex protein 1 subunit zeta-2	Cct6b	1	1	0	0	1	0	1	0	52.6316	83.3333	0	0	29.4118	0	32.2581	0	33.9912	15.4175	0.453572	0.439692
40S ribosomal protein S14	Rps14	0	1	1	1	1	1	1	0	0	83.3333	58.8235	58.8235	29.4118	30.303	32.2581	0	50.2451	22.9932	0.457621	0.207906
Guanine nucleotide-binding protein G(i) subunit alpha-2	Gnai2	4	3	3	2	2	3	4	2	210.526	250	176.471	117.647	58.8235	90.9091	129.032	86.9565	188.661	91.4304	0.484628	0.0215589
Dihydropyrimidinase-related protein 3	Dpysl3	6	4	3	3	3	4	5	3	315.789	333.333	176.471	176.471	88.2353	121.212	161.29	130.435	250.516	125.293	0.50014	0.033085
Serine/arginine-rich splicing factor 4	Srsf4	1	0	3	0	1	0	0	2	52.6316	0	176.471	0	29.4118	0	0	86.9565	57.2755	29.0921	0.507932	0.565814
MOG-alpha-2	Mog	2	1	1	0	1	0	3	0	105.263	83.3333	58.8235	0	29.4118	0	96.7742	0	61.855	31.5465	0.510007	0.382698
Serine/threonine-protein kinase DCLK1	Dclk1	4	2	1	0	4	1	0	2	210.526	166.667	58.8235	0	117.647	30.303	0	86.9565	109.004	58.7267	0.538756	0.397457
Sodium/potassium-transporting ATPase subunit beta-2	Atp1b2	2	0	0	1	2	0	1	0	105.263	0	0	58.8235	58.8235	0	32.2581	0	41.0217	22.7704	0.555082	0.555039
Isocitrate dehydrogenase [NAD] subunit gamma 1, mitochondrial	Idh3g	1	0	0	1	0	1	1	0	52.6316	0	0	58.8235	0	30.303	32.2581	0	27.8638	15.6403	0.561312	0.533227
Secretory carrier-associated membrane protein 5	Scamp5	1	0	1	0	0	1	1	0	52.6316	0	58.8235	0	0	30.303	32.2581	0	27.8638	15.6403	0.561312	0.533227
Ras-related protein Rab-3C	Rab3c	3	2	4	0	2	2	2	3	157.895	166.667	235.294	0	58.8235	60.6061	64.5161	130.435	139.964	78.5951	0.561539	0.288328
14-3-3 protein beta/alpha	Ywhab	2	0	3	0	1	3	0	1	105.263	0	176.471	0	29.4118	90.9091	0	43.4783	70.4334	40.9498	0.581397	0.554883
Pyridoxal kinase	Pdxk	3	0	0	0	0	2	1	0	157.895	0	0	0	0	60.6061	32.2581	0	39.4737	23.216	0.588139	0.712611
Splicing factor U2AF 65 kDa subunit	U2af2	1	1	1	1	2	3	0	0	52.6316	83.3333	58.8235	58.8235	58.8235	90.9091	0	0	63.403	37.4332	0.5904	0.313043
Voltage-dependent anion-selective channel protein 3	Vdac3	2	2	0	0	2	2	0	1	105.263	166.667	0	0	58.8235	60.6061	0	43.4783	67.9825	40.727	0.59908	0.554473
Cytochrome b-c1 complex subunit Rieske, mitochondrial	Uqcrfs1	1	1	0	1	2	1	1	0	52.6316	83.3333	0	58.8235	58.8235	30.303	32.2581	0	48.6971	30.3462	0.623161	0.421234
40S ribosomal protein S3	Rps3	2	2	1	1	3	3	2	0	105.263	166.667	58.8235	58.8235	88.2353	90.9091	64.5161	0	97.3942	60.9151	0.625449	0.313637
Transcriptional activator protein Pur-beta	Purb	2	1	3	1	3	1	2	2	105.263	83.3333	176.471	58.8235	88.2353	30.303	64.5161	86.9565	105.973	67.5027	0.636983	0.229105
Sodium/potassium-transporting ATPase subunit beta-1	Atp1b1	3	2	1	2	2	4	3	1	157.895	166.667	58.8235	117.647	58.8235	121.212	96.7742	43.4783	125.258	80.072	0.639257	0.186417
Succinyl-CoA ligase [ADP/GDP-forming] subunit alpha, mitochondrial	Suclg1	2	0	1	1	1	1	0	2	105.263	0	58.8235	58.8235	29.4118	30.303	0	86.9565	55.7276	36.6678	0.657984	0.524347
Heterogeneous nuclear ribonucleoprotein U	Hnrnpu	4	1	6	3	2	3	3	7	210.526	83.3333	352.941	176.471	58.8235	90.9091	96.7742	304.348	205.818	137.714	0.669105	0.423205
Hexokinase 1, isoform CRA_f	Hk1	4	3	5	2	5	5	4	4	210.526	250	294.118	117.647	147.059	151.515	129.032	173.913	218.073	150.38	0.689586	0.130788
Destrin	Dstn	1	1	1	0	0	2	1	1	52.6316	83.3333	58.8235	0	0	60.6061	32.2581	43.4783	48.6971	34.0856	0.699951	0.525631
V-type proton ATPase subunit G 2	Atp6v1g2	1	0	2	0	2	1	1	0	52.6316	0	117.647	0	58.8235	30.303	32.2581	0	42.5697	30.3462	0.712859	0.701649
Cell cycle exit and neuronal differentiation protein 1	Cend1	1	1	1	1	2	2	2	0	52.6316	83.3333	58.8235	58.8235	58.8235	60.6061	64.5161	0	63.403	45.9864	0.725304	0.340163
Phosphate carrier protein, mitochondrial	Slc25a3	1	2	1	2	3	3	2	1	52.6316	166.667	58.8235	117.647	88.2353	90.9091	64.5161	43.4783	98.9422	71.7847	0.725521	0.387132
Ras-related protein Rab-5A	Rab5a	0	2	0	0	2	1	1	0	0	166.667	0	0	58.8235	30.303	32.2581	0	41.6667	30.3462	0.728308	0.802793
F-actin-capping protein subunit beta	Capzb	1	0	1	1	1	1	2	0	52.6316	0	58.8235	58.8235	29.4118	30.303	64.5161	0	42.5697	31.0577	0.729574	0.575113
Isoform 3 of Serine racemase	Srr	2	0	1	0	2	1	1	0	105.263	0	58.8235	0	58.8235	30.303	32.2581	0	41.0217	30.3462	0.739759	0.718073
Voltage-dependent anion-selective channel protein 1	Vdac1	0	1	0	0	1	0	1	0	0	83.3333	0	0	29.4118	0	32.2581	0	20.8333	15.4175	0.740038	0.819077
Tubulin alpha-1B chain	Tuba1b	9	9	8	12	13	13	15	12	473.684	750	470.588	705.882	382.353	393.939	483.871	521.739	600.039	445.476	0.742411	0.107811
GTP-binding protein Di-Ras2	Diras2	2	1	2	0	2	2	1	2	105.263	83.3333	117.647	0	58.8235	60.6061	32.2581	86.9565	76.5609	59.661	0.779263	0.578055
40S ribosomal protein S26	Rps26	1	0	1	0	0	0	0	2	52.6316	0	58.8235	0	0	0	0	86.9565	27.8638	21.7391	0.780193	0.828539
Ras-related protein Rab-6B	Rab6b	0	0	4	0	0	4	2	0	0	0	235.294	0	0	121.212	64.5161	0	58.8235	46.4321	0.789345	0.856558
D-beta-hydroxybutyrate dehydrogenase, mitochondrial	Bdh1	1	0	1	1	1	1	1	1	52.6316	0	58.8235	58.8235	29.4118	30.303	32.2581	43.4783	42.5697	33.8628	0.795467	0.573559
LanC-like protein 2	Lancl2	3	1	1	1	4	2	2	1	157.895	83.3333	58.8235	58.8235	117.647	60.6061	64.5161	43.4783	89.7188	71.5619	0.797624	0.546253
Neuronal membrane glycoprotein M6-a	Gpm6a	1	0	1	2	2	2	2	0	52.6316	0	58.8235	117.647	58.8235	60.6061	64.5161	0	57.2755	45.9864	0.802898	0.706277
Activator of 90 kDa heat shock protein ATPase homolog 1	Ahsa1	1	0	1	0	1	1	1	0	52.6316	0	58.8235	0	29.4118	30.303	32.2581	0	27.8638	22.9932	0.825201	0.79438
Peroxiredoxin-2	Prdx2	1	2	2	1	3	3	2	2	52.6316	166.667	117.647	58.8235	88.2353	90.9091	64.5161	86.9565	98.9422	82.6543	0.835379	0.576555
Cds2 protein	Cds2	1	1	1	0	2	1	1	1	52.6316	83.3333	58.8235	0	58.8235	30.303	32.2581	43.4783	48.6971	41.2157	0.846369	0.703199
AP-2 complex subunit beta	Ap2b1	3	2	2	0	1	1	2	6	157.895	166.667	117.647	0	29.4118	30.303	64.5161	260.87	110.552	96.2751	0.870857	0.83936
Tubulin beta-6 chain	Tubb6	8	4	7	8	12	12	10	9	421.053	333.333	411.765	470.588	352.941	363.636	322.581	391.304	409.185	357.616	0.873971	0.155383
Tubulin beta-5 chain	Tubb5	12	10	13	19	24	24	22	18	631.579	833.333	764.706	1117.65	705.882	727.273	709.677	782.609	836.816	731.36	0.87398	0.350007
AP-3 complex subunit sigma-1	Ap3s1	0	1	0	0	1	0	0	1	0	83.3333	0	0	29.4118	0	0	43.4783	20.8333	18.2225	0.87468	0.915215
Ras-related protein Rab-3D	Rab3d	0	0	2	2	2	2	0	2	0	0	117.647	117.647	58.8235	60.6061	0	86.9565	58.8235	51.5965	0.877141	0.857681
Calcium-binding mitochondrial carrier protein Aralar1	Slc25a12	7	4	3	2	7	6	3	9	368.421	333.333	176.471	117.647	205.882	181.818	96.7742	391.304	248.968	218.945	0.879409	0.740764
Tubulin beta-3 chain	Tubb3	12	8	11	15	23	22	21	15	631.579	666.667	647.059	882.353	676.471	666.667	677.419	652.174	706.914	668.183	0.94521	0.537268
WD repeat-containing protein 37	Wdr37	2	1	0	0	1	1	1	2	105.263	83.3333	0	0	29.4118	30.303	32.2581	86.9565	47.1491	44.7323	0.948742	0.940348
60S ribosomal protein L27	Rpl27	0	1	1	0	1	1	1	1	0	83.3333	58.8235	0	29.4118	30.303	32.2581	43.4783	35.5392	33.8628	0.952829	0.940022
Isoform Short of Serine/arginine-rich splicing factor 3	Srsf3	2	0	1	2	2	2	2	2	105.263	0	58.8235	117.647	58.8235	60.6061	64.5161	86.9565	70.4334	67.7256	0.961554	0.924656
MCG2872, isoform CRA_b	Ddx5	1	0	2	0	1	2	1	1	52.6316	0	117.647	0	29.4118	60.6061	32.2581	43.4783	42.5697	41.4385	0.973429	0.969959
Guanine nucleotide-binding protein G(i) subunit alpha-1	Gnai1	3	3	0	0	5	4	4	0	157.895	250	0	0	147.059	121.212	129.032	0	101.974	99.3258	0.974034	0.971185
Solute carrier family 2, facilitated glucose transporter member 1	Slc2a1	0	2	0	0	1	2	1	1	0	166.667	0	0	29.4118	60.6061	32.2581	43.4783	41.6667	41.4385	0.994525	0.995868
P301L MAPT (0N4R)	Mapt	19	12	17	17	34	33	31	23	1000	1000	1000	1000	1000	1000	1000	1000	1000	1000	1	1
Serine/threonine-protein phosphatase 2B catalytic subunit alpha isoform	Ppp3ca	6	3	2	1	5	7	6	5	315.789	250	117.647	58.8235	147.059	212.121	193.548	217.391	185.565	192.53	1.03753	0.913019
Pleiotrophin	Ptn	0	0	0	1	1	0	1	0	0	0	0	58.8235	29.4118	0	32.2581	0	14.7059	15.4175	1.04839	0.968342
Cofilin-1	Cfl1	2	1	3	2	4	4	5	3	105.263	83.3333	176.471	117.647	117.647	121.212	161.29	130.435	120.679	132.646	1.09917	0.609865
CaM kinase-like vesicle-associated protein	Camkv	4	1	3	0	5	2	3	5	210.526	83.3333	176.471	0	147.059	60.6061	96.7742	217.391	117.583	130.458	1.1095	0.832871
6-phosphofructokinase, liver type	Pfkl	3	3	3	0	7	4	6	3	157.895	250	176.471	0	205.882	121.212	193.548	130.435	146.091	162.769	1.11416	0.779115
GTP-binding nuclear protein Ran	Ran	3	0	1	0	4	2	2	0	157.895	0	58.8235	0	117.647	60.6061	64.5161	0	54.1796	60.6923	1.12021	0.888034
Synaptojanin-1	Synj1	1	1	2	0	1	0	0	6	52.6316	83.3333	117.647	0	29.4118	0	0	260.87	63.403	72.5703	1.14459	0.89702
Elongation factor 1-alpha 1	Eef1a1	5	1	1	2	5	6	5	3	263.158	83.3333	58.8235	117.647	147.059	181.818	161.29	130.435	130.74	155.151	1.18671	0.622375
Synaptogyrin-3	Syngr3	2	0	1	0	2	1	2	1	105.263	0	58.8235	0	58.8235	30.303	64.5161	43.4783	41.0217	49.2802	1.20132	0.767175
60S ribosomal protein L11	Rpl11	1	0	1	0	1	1	1	1	52.6316	0	58.8235	0	29.4118	30.303	32.2581	43.4783	27.8638	33.8628	1.2153	0.728058
ADP/ATP translocase 2	Slc25a5	2	2	2	2	5	5	5	4	105.263	166.667	117.647	117.647	147.059	151.515	161.29	173.913	126.806	158.444	1.2495	0.0771313
Sodium- and chloride-dependent GABA transporter 3	Slc6a11	2	0	0	0	1	0	2	1	105.263	0	0	0	29.4118	0	64.5161	43.4783	26.3158	34.3515	1.30536	0.795065
F-actin-capping protein subunit alpha-2	Capza2	1	1	2	0	2	4	5	0	52.6316	83.3333	117.647	0	58.8235	121.212	161.29	0	63.403	85.3315	1.34586	0.630755
Protein Prps1l3	Prps1l3	1	0	0	0	1	0	0	1	52.6316	0	0	0	29.4118	0	0	43.4783	13.1579	18.2225	1.38491	0.776951
6-phosphofructokinase	Pfkp	3	3	2	1	8	4	6	6	157.895	250	117.647	58.8235	235.294	121.212	193.548	260.87	146.091	202.731	1.3877	0.304394
Mitochondrial glutamate carrier 1	Slc25a22	0	1	1	0	1	2	2	1	0	83.3333	58.8235	0	29.4118	60.6061	64.5161	43.4783	35.5392	49.5031	1.39291	0.559741
Protein Rap1gds1	Rap1gds1	1	0	0	0	0	1	0	1	52.6316	0	0	0	0	30.303	0	43.4783	13.1579	18.4453	1.40184	0.768141
Sarcoplasmic/endoplasmic reticulum calcium ATPase 2	Atp2a2	5	3	7	0	12	11	8	9	263.158	250	411.765	0	352.941	333.333	258.065	391.304	231.231	333.911	1.44406	0.296585
Sideroflexin-1	Sfxn1	0	0	1	0	2	1	0	0	0	0	58.8235	0	58.8235	30.303	0	0	14.7059	22.2816	1.51515	0.722967
Glutaminase kidney isoform, mitochondrial	Gls	1	1	0	0	2	2	0	2	52.6316	83.3333	0	0	58.8235	60.6061	0	86.9565	33.9912	51.5965	1.51794	0.547064
Ras-related protein Rab-1B	Rab1b	0	0	0	1	2	0	1	0	0	0	0	58.8235	58.8235	0	32.2581	0	14.7059	22.7704	1.54839	0.707053
60 kDa heat shock protein, mitochondrial	Hspd1	2	0	0	0	1	2	1	1	105.263	0	0	0	29.4118	60.6061	32.2581	43.4783	26.3158	41.4385	1.57466	0.598983
Microtubule-associated protein RP/EB family member 2	Mapre2	1	0	0	0	2	0	1	0	52.6316	0	0	0	58.8235	0	32.2581	0	13.1579	22.7704	1.73055	0.63744
Isoform 2 of Elongation factor Tu, mitochondrial	Tufm	0	2	1	1	6	4	2	3	0	166.667	58.8235	58.8235	176.471	121.212	64.5161	130.435	71.0784	123.158	1.73271	0.257811
Cytoplasmic FMR1-interacting protein 2	Cyfip2	0	1	1	0	1	0	0	5	0	83.3333	58.8235	0	29.4118	0	0	217.391	35.5392	61.7008	1.73613	0.659418
Isoform 2 of cAMP-dependent protein kinase catalytic subunit alpha	Prkaca	1	0	0	0	1	1	1	0	52.6316	0	0	0	29.4118	30.303	32.2581	0	13.1579	22.9932	1.74748	0.542542
4F2 cell-surface antigen heavy chain	Slc3a2	3	2	0	0	6	2	4	5	157.895	166.667	0	0	176.471	60.6061	129.032	217.391	81.1404	145.875	1.79781	0.304928
Beta-soluble NSF attachment protein	Napb	2	0	1	0	3	3	1	2	105.263	0	58.8235	0	88.2353	90.9091	32.2581	86.9565	41.0217	74.5897	1.8183	0.293531
Cyclin-dependent kinase 5	Cdk5	2	1	1	0	4	3	3	4	105.263	83.3333	58.8235	0	117.647	90.9091	96.7742	173.913	61.855	119.811	1.93696	0.0975233
ADP/ATP translocase 1	Slc25a4	2	2	3	0	6	8	7	6	105.263	166.667	176.471	0	176.471	242.424	225.806	260.87	112.1	226.393	2.01956	0.0421486
Alpha-centractin	Actr1a	2	0	2	0	6	5	4	0	105.263	0	117.647	0	176.471	151.515	129.032	0	55.7276	114.254	2.05023	0.293551
Protein kinase C gamma type	Prkcg	3	2	0	0	5	3	4	7	157.895	166.667	0	0	147.059	90.9091	129.032	304.348	81.1404	167.837	2.06848	0.239319
T-complex protein 1 subunit epsilon	Cct5	0	1	0	0	1	2	0	2	0	83.3333	0	0	29.4118	60.6061	0	86.9565	20.8333	44.2436	2.12369	0.436746
Dynactin subunit 2	Dctn2	3	1	3	2	8	12	10	7	157.895	83.3333	176.471	117.647	235.294	363.636	322.581	304.348	133.836	306.465	2.28985	0.0022451
ADP-ribosylation factor-like protein 8A	Arl8a	0	0	1	0	1	0	2	1	0	0	58.8235	0	29.4118	0	64.5161	43.4783	14.7059	34.3515	2.3359	0.363559
Isoform 2 of T-complex protein 1 subunit alpha	Tcp1	1	1	1	0	6	3	2	3	52.6316	83.3333	58.8235	0	176.471	90.9091	64.5161	130.435	48.6971	115.583	2.3735	0.0676318
Synaptic vesicle glycoprotein 2B	Sv2b	1	0	2	0	3	2	3	4	52.6316	0	117.647	0	88.2353	60.6061	96.7742	173.913	42.5697	104.882	2.46378	0.14317
Vacuolar protein sorting-associated protein 35	Vps35	1	0	0	0	2	1	0	1	52.6316	0	0	0	58.8235	30.303	0	43.4783	13.1579	33.1512	2.51949	0.312719
6-phosphofructokinase, muscle type	Pfkm	4	1	1	2	11	10	10	6	210.526	83.3333	58.8235	117.647	323.529	303.03	322.581	260.87	117.583	302.502	2.57268	0.00224496
Poly(rC)-binding protein 1	Pcbp1	1	0	0	0	0	0	3	1	52.6316	0	0	0	0	0	96.7742	43.4783	13.1579	35.0631	2.6648	0.439787
T-complex protein 1 subunit gamma	Cct3	1	0	0	0	2	0	0	2	52.6316	0	0	0	58.8235	0	0	86.9565	13.1579	36.445	2.76982	0.395862
Claudin-11	Cldn11	0	0	1	0	2	1	1	1	0	0	58.8235	0	58.8235	30.303	32.2581	43.4783	14.7059	41.2157	2.80267	0.150697
ADP-ribosylation factor 4	Arf4	1	0	1	0	4	4	3	0	52.6316	0	58.8235	0	117.647	121.212	96.7742	0	27.8638	83.9083	3.01138	0.137748
Dynactin subunit 3	Dctn3	0	0	1	0	2	2	1	1	0	0	58.8235	0	58.8235	60.6061	32.2581	43.4783	14.7059	48.7915	3.31782	0.0795733
cGMP-dependent 3',5'-cyclic phosphodiesterase	Pde2a	1	0	0	0	1	1	1	2	52.6316	0	0	0	29.4118	30.303	32.2581	86.9565	13.1579	44.7323	3.39966	0.152539
Dual specificity mitogen-activated protein kinase kinase 1	Map2k1	1	0	1	0	2	4	3	3	52.6316	0	58.8235	0	58.8235	121.212	96.7742	130.435	27.8638	101.811	3.65389	0.0173595
Protein Slc8a2	Slc8a2	0	1	1	1	4	5	4	8	0	83.3333	58.8235	58.8235	117.647	151.515	129.032	347.826	50.2451	186.505	3.71191	0.0541497
Isoform HSP105-beta of Heat shock protein 105 kDa	Hsph1	4	2	4	0	22	20	18	19	210.526	166.667	235.294	0	647.059	606.061	580.645	826.087	153.122	664.963	4.34271	0.000547015
Isoform 2 of Neurochondrin	Ncdn	2	1	0	0	6	7	7	6	105.263	83.3333	0	0	176.471	212.121	225.806	260.87	47.1491	218.817	4.64095	0.00190377
Isoform B of AP-2 complex subunit alpha-1	Ap2a1	0	0	2	0	5	4	2	6	0	0	117.647	0	147.059	121.212	64.5161	260.87	29.4118	148.414	5.04608	0.0571639
Serine/threonine-protein phosphatase 2A 55 kDa regulatory subunit B alpha isoform	Ppp2r2a	0	1	0	1	8	8	5	2	0	83.3333	0	58.8235	235.294	242.424	161.29	86.9565	35.5392	181.491	5.10679	0.0134039
Beta-centractin	Actr1b	2	0	0	0	7	4	7	0	105.263	0	0	0	205.882	121.212	225.806	0	26.3158	138.225	5.25256	0.100519
Mitogen-activated protein kinase 1	Mapk1	1	0	0	0	2	3	4	0	52.6316	0	0	0	58.8235	90.9091	129.032	0	13.1579	69.6912	5.29653	0.111419
Neurofilament medium polypeptide	Nefm	0	1	0	0	4	2	6	7	0	83.3333	0	0	117.647	60.6061	193.548	304.348	20.8333	169.037	8.11379	0.0398021
Clathrin heavy chain 1	Cltc	0	1	2	4	28	27	23	28	0	83.3333	117.647	235.294	823.529	818.182	741.935	1217.39	109.069	900.26	8.25406	0.000532165
Puromycin-sensitive aminopeptidase	Npepps	1	0	0	0	3	3	3	4	52.6316	0	0	0	88.2353	90.9091	96.7742	173.913	13.1579	112.458	8.5468	0.00659315
Glycogen phosphorylase, brain form	Pygb	1	0	1	0	7	5	8	8	52.6316	0	58.8235	0	205.882	151.515	258.065	347.826	27.8638	240.822	8.64283	0.00314212
Heat shock 70 kDa protein 4L	Hspa4l	1	0	0	0	12	8	6	13	52.6316	0	0	0	352.941	242.424	193.548	565.217	13.1579	338.533	25.7285	0.00807083
Actin-related protein 10	Actr10	0	0	0	0	1	2	1	0	0	0	0	0	29.4118	60.6061	32.2581	0	0	30.569	#DIV/0!	0.0485843
AP-3 complex subunit beta-2	Ap3b2	0	0	0	0	1	0	1	4	0	0	0	0	29.4118	0	32.2581	173.913	0	58.8957	#DIV/0!	0.182001
Protein Atp2b3	Atp2b3	0	0	0	0	0	6	7	9	0	0	0	0	0	181.818	225.806	391.304	0	199.732	#DIV/0!	0.0475565
ATPase, Ca++ transporting, plasma membrane 4	Atp2b4	0	0	0	0	7	7	0	11	0	0	0	0	205.882	212.121	0	478.261	0	224.066	#DIV/0!	0.0622905
Isoform 3 of Calcium/calmodulin-dependent protein kinase type II subunit gamma	Camk2g	0	0	0	0	6	0	5	0	0	0	0	0	176.471	0	161.29	0	0	84.4402	#DIV/0!	0.134622
Cullin-associated NEDD8-dissociated protein 1	Cand1	0	0	0	0	0	0	1	3	0	0	0	0	0	0	32.2581	130.435	0	40.6732	#DIV/0!	0.235742
CDP-diacylglycerol--inositol 3-phosphatidyltransferase	Cdipt	0	0	0	0	0	1	1	0	0	0	0	0	0	30.303	32.2581	0	0	15.6403	#DIV/0!	0.134288
Centrosomal protein of 152 kDa	Cep152	0	0	0	0	1	1	1	1	0	0	0	0	29.4118	30.303	32.2581	43.4783	0	33.8628	#DIV/0!	4.66002e-05
Copine-6	Cpne6	0	0	0	0	0	0	1	1	0	0	0	0	0	0	32.2581	43.4783	0	18.9341	#DIV/0!	0.140962
Isoform 3 of C-terminal-binding protein 1	Ctbp1	0	0	0	0	1	2	0	0	0	0	0	0	29.4118	60.6061	0	0	0	22.5045	#DIV/0!	0.17087
Isoform 6 of Serine/threonine-protein kinase DCLK2	Dclk2	0	0	0	0	0	1	0	1	0	0	0	0	0	30.303	0	43.4783	0	18.4453	#DIV/0!	0.144092
Isoform 2 of Dynactin subunit 4	Dctn4	0	0	0	0	7	5	4	0	0	0	0	0	205.882	151.515	129.032	0	0	121.607	#DIV/0!	0.0316857
ATP-dependent RNA helicase DDX3Y	Ddx3y	0	0	0	0	1	0	1	0	0	0	0	0	29.4118	0	32.2581	0	0	15.4175	#DIV/0!	0.134657
DIS3-like exonuclease 2	Dis3l2	0	0	0	0	0	1	1	0	0	0	0	0	0	30.303	32.2581	0	0	15.6403	#DIV/0!	0.134288
Isoform 5 of Dynamin-1-like protein	Dnm1l	0	0	0	0	0	0	1	3	0	0	0	0	0	0	32.2581	130.435	0	40.6732	#DIV/0!	0.235742
Isoform 4 of Engulfment and cell motility protein 1	Elmo1	0	0	0	0	0	1	1	0	0	0	0	0	0	30.303	32.2581	0	0	15.6403	#DIV/0!	0.134288
RNA-binding protein EWS	Ewsr1	0	0	0	0	3	2	1	1	0	0	0	0	88.2353	60.6061	32.2581	43.4783	0	56.1444	#DIV/0!	0.00365759
Isoform 2 of Glial fibrillary acidic protein	Gfap	0	0	0	0	6	8	15	9	0	0	0	0	176.471	242.424	483.871	391.304	0	323.518	#DIV/0!	0.00356563
Heterogeneous nuclear ribonucleoprotein A0	Hnrnpa0	0	0	0	0	1	1	1	0	0	0	0	0	29.4118	30.303	32.2581	0	0	22.9932	#DIV/0!	0.0242882
17beta-hydroxysteroid dehydrogenase type 10/short chain L-3-hydroxyacyl-CoA dehydrogenase	Hsd17b10	0	0	0	0	1	0	1	0	0	0	0	0	29.4118	0	32.2581	0	0	15.4175	#DIV/0!	0.134657
Heat shock 70 kDa protein 1A	Hspa1a	0	0	0	0	3	2	2	6	0	0	0	0	88.2353	60.6061	64.5161	260.87	0	118.557	#DIV/0!	0.0478845
Heat shock 70 kDa protein 1-like	Hspa1l	0	0	0	0	3	2	2	4	0	0	0	0	88.2353	60.6061	64.5161	173.913	0	96.8176	#DIV/0!	0.0105107
Heat shock-related 70 kDa protein 2	Hspa2	0	0	0	0	6	0	4	6	0	0	0	0	176.471	0	129.032	260.87	0	141.593	#DIV/0!	0.0407828
Heat shock 70 kDa protein 4	Hspa4	0	0	0	0	6	4	4	8	0	0	0	0	176.471	121.212	129.032	347.826	0	193.635	#DIV/0!	0.0105107
Isoform 2 of Isocitrate dehydrogenase [NAD] subunit alpha, mitochondrial	Idh3a	0	0	0	0	0	2	1	0	0	0	0	0	0	60.6061	32.2581	0	0	23.216	#DIV/0!	0.162894
Trans-L-3-hydroxyproline dehydratase	L3hypdh	0	0	0	0	1	1	0	0	0	0	0	0	29.4118	30.303	0	0	0	14.9287	#DIV/0!	0.134046
Mitogen-activated protein kinase 15	Mapk15	0	0	0	0	1	0	0	1	0	0	0	0	29.4118	0	0	43.4783	0	18.2225	#DIV/0!	0.145769
Isoform 2 of Calcium uniporter protein, mitochondrial	Mcu	0	0	0	0	1	1	0	0	0	0	0	0	29.4118	30.303	0	0	0	14.9287	#DIV/0!	0.134046
Isoform 2 of Nck-associated protein 1	Nckap1	0	0	0	0	1	1	0	1	0	0	0	0	29.4118	30.303	0	43.4783	0	25.7983	#DIV/0!	0.0307574
Poly(rC)-binding protein 3	Pcbp3	0	0	0	0	2	0	1	1	0	0	0	0	58.8235	0	32.2581	43.4783	0	33.64	#DIV/0!	0.0356366
Protein phosphatase 1E	Ppm1e	0	0	0	0	1	1	2	3	0	0	0	0	29.4118	30.303	64.5161	130.435	0	63.6664	#DIV/0!	0.0362761
Serine/threonine-protein phosphatase 2A catalytic subunit alpha isoform	Ppp2ca	0	0	0	0	0	2	5	0	0	0	0	0	0	60.6061	161.29	0	0	55.4741	#DIV/0!	0.195183
Serine/threonine-protein phosphatase 2A 65 kDa regulatory subunit A alpha isoform	Ppp2r1a	0	0	0	0	7	7	5	4	0	0	0	0	205.882	212.121	161.29	173.913	0	188.302	#DIV/0!	4.88773e-06
Serine/threonine-protein phosphatase	Ppp3cb	0	0	0	0	0	3	3	3	0	0	0	0	0	90.9091	96.7742	130.435	0	79.5295	#DIV/0!	0.0291748
Phosphorylase	Pygm	0	0	0	0	0	1	0	2	0	0	0	0	0	30.303	0	86.9565	0	29.3149	#DIV/0!	0.202632
Ras-related protein Rab-1A	Rab1	0	0	0	0	4	0	2	0	0	0	0	0	117.647	0	64.5161	0	0	45.5408	#DIV/0!	0.160454
Ras-related protein Rap-2b	Rap2b	0	0	0	0	2	1	0	0	0	0	0	0	58.8235	30.303	0	0	0	22.2816	#DIV/0!	0.165645
RNA binding motif protein, X-linked-like-1	Rbmxl1	0	0	0	0	5	4	4	0	0	0	0	0	147.059	121.212	129.032	0	0	99.3258	#DIV/0!	0.0252595
Transforming protein RhoA	Rhoa	0	0	0	0	1	1	1	0	0	0	0	0	29.4118	30.303	32.2581	0	0	22.9932	#DIV/0!	0.0242882
Rho-related GTP-binding protein RhoG	Rhog	0	0	0	0	0	1	1	2	0	0	0	0	0	30.303	32.2581	86.9565	0	37.3794	#DIV/0!	0.084454
Sideroflexin-5	Sfxn5	0	0	0	0	1	0	1	0	0	0	0	0	29.4118	0	32.2581	0	0	15.4175	#DIV/0!	0.134657
Isoform 2 of Solute carrier family 12 member 5	Slc12a5	0	0	0	0	4	6	2	7	0	0	0	0	117.647	181.818	64.5161	304.348	0	167.082	#DIV/0!	0.0178119
Monocarboxylate transporter 1	Slc16a1	0	0	0	0	2	2	0	0	0	0	0	0	58.8235	60.6061	0	0	0	29.8574	#DIV/0!	0.134046
Vesicular glutamate transporter 1	Slc17a7	0	0	0	0	3	3	3	2	0	0	0	0	88.2353	90.9091	96.7742	86.9565	0	90.7188	#DIV/0!	1.28785e-08
Isoform 7 of Synaptotagmin-like protein 2	Sytl2	0	0	0	0	0	1	1	0	0	0	0	0	0	30.303	32.2581	0	0	15.6403	#DIV/0!	0.134288
Protein Taf15	Taf15	0	0	0	0	1	2	0	0	0	0	0	0	29.4118	60.6061	0	0	0	22.5045	#DIV/0!	0.17087
Tubulin polymerization-promoting protein	Tppp	0	0	0	0	1	0	1	0	0	0	0	0	29.4118	0	32.2581	0	0	15.4175	#DIV/0!	0.134657
Tubulin alpha-1A chain	Tuba1a	0	0	0	0	12	14	14	0	0	0	0	0	352.941	424.242	451.613	0	0	307.199	#DIV/0!	0.0259482
Ubiquitin carboxyl-terminal hydrolase	Usp5	0	0	0	0	1	0	0	1	0	0	0	0	29.4118	0	0	43.4783	0	18.2225	#DIV/0!	0.145769
Isoform 2 of WD repeat-containing protein 7	Wdr7	0	0	0	0	1	0	1	3	0	0	0	0	29.4118	0	32.2581	130.435	0	48.0262	#DIV/0!	0.142019
14-3-3 protein epsilon	Ywhae	0	0	0	0	0	4	3	0	0	0	0	0	0	121.212	96.7742	0	0	54.4966	#DIV/0!	0.137989
