# Supplementary material for: RNA binding proteins co-localize with small tau inclusions in tauopathy
Source: Acta Neuropathol Commun. 2018 Aug 1;6:71. doi: 10.1186/s40478-018-0574-5 (PMC6069705; doi:10.1186/s40478-018-0574-5)
Supplement: Supplementary file 3 — Table S2. List of antibodies used in the study. This table provides source information for each antibody, as well as the diltuion at which each antibody was used in the experiments. (XLSX 9 kb) [file 40478_2018_574_MOESM3_ESM.xlsx]

## Sheet: Sheet1
Target	Company	Catalog Number	Application	Dilution
TAOK1	Sigma-Aldrich	SAB4502515-100UG	Immunoblot	1:500
EWSR1	Abcam	ab133288	Immunoblot	1:5000
TAF15	Abcam	ab134916	Immunoblot	1:10,000
RPL7	Abcam	ab72550	Immunoblot	1:2,000
DDX5	Abcam	ab21696	Immunoblot	1:1000
HNRNPA0	Bethyl Laboratories	A303-941A	Immunoblot	1:1000
			IHC	1:150
PABP	Abcam	ab21060	Immunoblot	1:500
			IHC	1:150
DDX6	Bethyl Laboratories	A300-460A	IHC	1:150
U2AF2	Novus Biologicals	NBP2-04138	IHC	1:150
eIF2α	Cell Signaling	5324S	IHC	1:150
CP13	N/A	N/A	IHC	1:200
Tau13	N/O	N/A	Immunoblot	1:10,000
eIF4a	Proteintech	11280-1-AP	Immunoblot	1:500
HNRNPK	Proteintech	11426-1-AP	Immunoblot	1:500
RPL11	Proteintech	16277-1-AP	Immunoblot	1:500
TDP-43	Proteintech	12892-1-AP	Immunoblot	1:2000
